# Supplementary material for: Sex-linked deubiquitinase establishes uniparental transmission of chloroplast DNA
Source: Nat Commun. 2022 Mar 3;13:1133. doi: 10.1038/s41467-022-28807-6 (PMC8894339; doi:10.1038/s41467-022-28807-6)
Supplement: Supplementary file 3 — Source Data [file 41467_2022_28807_MOESM3_ESM.xlsx]

## Sheet: Figure 4
Full size protein blots and their quantitation data for Figure 4
		Figure 4a
		Figure 4a quantification data
			Sample		D2	TOC159	Normalized				Sample		D2	TOC75	Normalized			Sample		D2	TOC34	Normalized
			WT mt+	V	2541965	4038944	1.58891				WT mt+	V	3063488	5504228	1.79672			WT mt+	V	2541965	2240403	0.881367
				V	2436020	3575520	1.46777					V	2604832	5841072	2.2424				V	2436020	2228721	0.914903
				V	2304315	3455776	1.4997					V	2358240	5070395	2.15008				V	2304315	1943931	0.843605
				g	2153535	3354336	1.5576					g	3019968	4888522	1.61873				g	2153535	2034120	0.944549
				g	2322515	3304288	1.42272					g	3029312	4476353	1.47768				g	2322515	2146419	0.924179
				g	3093880	4146080	1.34009					g	2889056	4942133	1.71064				g	3093880	2222029	0.718201
			WT mt-	V	2933055	4151552	1.41544				WT mt-	V	2017120	4324884	2.14409			WT mt-	V	2933055	2310792	0.787845
				V	3257575	3968000	1.21808					V	2149024	4948812	2.30282				V	3257575	2229068	0.684272
				V	3071655	3960640	1.28942					V	1697216	5384722	3.17268				V	3071655	2454098	0.79895
				g	2725750	1075232	0.394472					g	2652960	1285739	0.484643				g	2725750	979308	0.35928
				g	2780735	1017856	0.366038					g	3875712	1503608	0.387957				g	2780735	966570	0.347595
				g	2906175	957632	0.329516					g	3630336	1053940	0.290315				g	2906175	861993	0.296607
		Figure 4b
		Figure 4b quantification data
											Sample		D2	TOC75	Normalized			Sample		D2	TOC34	Normalized
			Sample		D2	TOC159	Normalized				otu2p-ko plus	V	5332371	6176343	1.15827			otu2p-ko plus	V	1846472	2319064	1.25594
			otu2p-ko plus	V	1846472	3210009	1.73846					V	5777607	5748051	0.994884				V	1974312	2835626	1.43626
				V	1974312	3751506	1.90016					V	7468428	8926012	1.19517				V	2056388	2593682	1.26128
				V	2056388	2809224	1.3661					g	7682796	1240434	0.161456				g	1893460	802982	0.424082
				g	1893460	746390	0.394194					g	6234512	1894100	0.303809				g	1676880	758290	0.452203
				g	1676880	949119	0.566003					g	6633138	1461619	0.220351				g	1907196	886588	0.464865
				g	1907196	814350	0.426988				otu2p-ko; cOTU2P plus	V	5218332	3985621	0.763773			otu2p-ko; cOTU2P plus	V	2036532	1875420	0.920889
			otu2p-ko; cOTU2P plus	V	2036532	2316930	1.13768					V	5537816	5036260	0.909431				V	1967988	1938806	0.985172
				V	1967988	2570502	1.30616					V	4927527	4900232	0.994461				V	1868708	1907628	1.02083
				V	1868708	3047451	1.63078					g	4758963	4054924	0.85206				g	1934974	1889268	0.976379
				g	1934974	2961948	1.53074					g	5010159	3773482	0.753166				g	2272934	1920712	0.845036
				g	2272934	2385471	1.04951					g	5627391	3980184	0.707288				g	2305438	2079198	0.901867
				g	2305438	3269871	1.41833
		Figure 4c
		Figure 4c quantification data
			Sample		D2	TOC159	Normalized				Sample		D2	TOC75	Normalized			Sample		D2	TOC35	Normalized
			otu2m-ko minus	V	3303762	4.51852e+06	1.36769				otu2m-ko minus	V	3549800	692225	0.195004			otu2m-ko minus	V	3303762	4782048	1.44746
				V	3398406	6.08968e+06	1.79192					V	3264822	661388	0.20258				V	3398406	5801728	1.70719
				V	3352041	4457490	1.32978					V	3186725	684775	0.214884				V	3352041	6024320	1.79721
				g	2820180	1.23301e+06	0.43721					g	3783897	288376	0.0762114				g	2820180	1180640	0.41864
				g	3000888	1190830	0.396826					g	3634455	317110	0.087251				g	3000888	1384864	0.461485
				g	3021447	1.08171e+06	0.358012					g	3647595	336750	0.0923211				g	3021447	1710432	0.566097
			otu2m; cOTU2P minus	V	3646214	4782500	1.31163				otu2m; cOTU2P minus	V	2753619	712260	0.258663			otu2m; cOTU2P minus	V	3646214	5475360	1.50166
				V	3658434	4.79487e+06	1.31063					V	3061773	781950	0.255391				V	3658434	6156608	1.68285
				V	3527920	5.89051e+06	1.66968					V	2544168	797224	0.313354				V	3527920	4976512	1.41061
				g	3285150	4.78868e+06	1.45767					g	2652474	627424	0.236543				g	3285150	6997472	2.13003
				g	3394776	4.74885e+06	1.39887					g	2661087	611468	0.229781				g	3394776	6545216	1.92803
				g	3790017	5.63024e+06	1.48555					g	2648018	575090	0.217178				g	3790017	8669376	2.28742

## Sheet: Figure 5
Full size protein blots and their quantitation data for Figure 5
		Figure 5a															Figure 5b
				Sample		D2	TOC159	Normalized										Sample		D2	TOC159	Normalized
				WT mt-	0	1716944	1687110	0.982624										otu2p-ko plus	0	2503140	1862820	0.744193
					0	2020480	2280520	1.1287											0	2504365	2400990	0.958722
					0	2119036	2172520	1.02524											0	2310990	2476200	1.07149
					0.4	2388960	4605330	1.92776											0.4	2182705	3887520	1.78106
					0.4	2195488	5137160	2.33987											0.4	1951285	4290690	2.1989
					0.4	1966832	3941970	2.00422											0.4	1976940	4012050	2.02942
					2	2034482	6051160	2.9743											2	1846985	4787130	2.59186
					2	2293600	5742330	2.50363											2	1882650	4313550	2.29121
					2	1934285	4395750	2.27255											2	2046555	4282810	2.09269
					10	2161600	6841910	3.16521											10	2788842	7287070	2.61294
					10	1954295	7449820	3.81202											10	3164920	7732270	2.44312
					10	2088915	8521930	4.0796											10	2365580	7899460	3.33933
				WT mt+	0	1667666	2024430	1.21393										otu2m-ko minus	0	1813498	870000	0.479736
					0	1799246	1880490	1.04515											0	1984382	892170	0.449596
					0	1858610	1969710	1.05978											0	1803400	791610	0.438954
					10	2291396	2330300	1.01698											10	1691330	2285190	1.35112
					10	2058428	2061160	1.00133											10	1670386	2800090	1.67631
					10	2082058	2242140	1.07689											10	1576308	2513030	1.59425
			Sample		D2	TOC159	Normalized
			WT mt-	0	1716944	1687110	0.982624
				0	2020480	2280520	1.1287												Sample		D2	TOC75	Normalized
				0	2119036	2172520	1.02524												otu2p-ko plus	0	1275780	285518	0.223799
				0.4	2388960	4605330	1.92776													0	1209390	340262	0.28135
				0.4	2195488	5137160	2.33987													0	1064200	324446	0.304873
				0.4	1966832	3941970	2.00422													0.4	1281000	553288	0.431919
				2	2034482	6051160	2.9743													0.4	1072740	567242	0.528779
				2	2293600	5742330	2.50363													0.4	1133320	481183	0.424578
				2	1934285	4395750	2.27255													2	1302300	791768	0.607977
				10	2161600	6841910	3.16521													2	1356270	769929	0.567681
				10	1954295	7449820	3.81202													2	1501350	899582	0.599182
				10	2088915	8521930	4.0796													10	1448630	915606	0.63205
			WT mt+	0	1667666	2024430	1.21393													10	1455040	959282	0.659282
				0	1799246	1880490	1.04515													10	1474270	991652	0.672639
				0	1858610	1969710	1.05978												otu2m-ko minus	0	6752052	980190	0.145169
				10	2291396	2330300	1.01698													0	7473667	772320	0.103339
				10	2058428	2061160	1.00133													0	8068752	991470	0.122878
				10	2082058	2242140	1.07689													10	5015320	7944850	1.58412
																				10	5470692	10104000	1.84693
																				10	5387736	8560100	1.58881
		Sample		D2	TOC34	Normalized
		WT mt-	0	1716944	1233629	0.718503
			0	2020480	1466144	0.725641
			0	2119036	1573413	0.742514												Sample		D2	TOC34	Normalized
			0.4	2388960	2984751	1.24939												otu2p-ko plus	0	2503140	2375800	0.949128
			0.4	2195488	3878556	1.7666													0	2504365	2341051	0.934788
			0.4	1966832	2871396	1.45991													0	2310990	2556981	1.10644
			2	2034482	4050981	1.99116													0.4	2182705	4143975	1.89855
			2	2293600	4152621	1.81053													0.4	1951285	4648151	2.3821
			2	1934285	4268286	2.20665													0.4	1976940	4475757	2.26398
			10	2161600	5563206	2.57365													2	1846985	4812295	2.60549
			10	1954295	5091696	2.60539													2	1882650	4977071	2.64365
			10	2088915	4980668	2.38433													2	2046555	5028377	2.457
		WT mt+	0	7032866	8041728	1.14345													10	2788842	8019321	2.8755
			0	6813736	7369696	1.08159													10	3164920	7936216	2.50756
			0	8054778	7383264	0.916632													10	2365580	8426816	3.56226
			10	9556558	8244320	0.862687												otu2m-ko minus	0	9088948	4883008	0.537247
			10	12190920	11647380	0.955414													0	9530166	5252992	0.551196
			10	10203876	12143120	1.19005													0	8816404	3825664	0.433926
																			10	10985680	9383136	0.854124
																			10	10501206	8579616	0.817012
																			10	9055696	7428224	0.820282

## Sheet: Supplementary figure 7
qPCR Ct values used for Supplementary Figure 7
		Replicate 1					Replicate 2					Replicate 3
		Sample		target gene	reference gene		Sample		target gene	reference gene		Sample		target gene	reference gene
			PCR efficiency	1.99	1.99			PCR efficiency	1.99	1.99			PCR efficiency	1.99	1.99
			Ct values	Ct target	Ct reference			Ct values	Ct target	Ct reference			Ct values	Ct target	Ct reference
		WT zy 30min					WT zy 30min					WT zy 30min
			psbB	18.227	24.8249			psbB	17.4451	24.2892			psbB	17.7996	24.5268
			psbD	18.1899	24.8249			psbD	17.5982	24.2892			psbD	18.018	24.5268
		WT x cOTU2p zy 30min					WT x D40 zy 30min					WT x cOTU2p zy 30min
			psbB	18.0712	24.6103			psbB	17.3191	24.2574			psbB	17.4838	24.1018
			psbD	17.9986	24.6103			psbD	17.6279	24.2574			psbD	17.0047	24.1018
		otu2p x otu2m 30min					otu2 30min					otu2p x otu2m 30min
			psbB	16.6429	23.7711			psbB	17.9326	24.9065			psbB	16.9382	23.354
			psbD	16.9328	23.7711			psbD	18.109	24.9065			psbD	16.9927	23.354
		WT zy 2hr					WT zy 2hr					WT zy 2hr
			psbB	18.3734	23.9784			psbB	18.8389	24.7573			psbB	18.763	24.1386
			psbD	18.4923	23.9784			psbD	18.9394	24.7573			psbD	18.2961	24.1386
		WT x cOTU2p zy 2 h					WT x D40 zy 2 h					WT x cOTU2p zy 2 h
			psbB	16.3618	23.1983			psbB	17.8089	24.5593			psbB	16.3503	23.7966
			psbD	16.7423	23.1983			psbD	17.8788	24.5593			psbD	16.3496	23.7966
		otu2p x otu2m zy 2 h					otu2 zy 2 h					otu2p x otu2m zy 2 h
			psbB	17.5536	24.4888			psbB	17.1307	23.9625			psbB	17.7285	24.2675
			psbD	17.7613	24.4888			psbD	17.384	23.9625			psbD	18.067	24.2675

## Sheet: Supplementary table 3
Chloroplast inheritance data in biological triplicates, summarized in Supplementary table 3.
		Replicate 1														Replicate 2												Replicate 3
		Cross		Mating efficiency		# of cells				%				Total QFC counted		Mating efficiency		# of cells				%				Total QFC counted		Mating efficiency		# of cells				%				Total QFC counted
		plus	minus	QFC/BFC	%	UP+	UP-	BP	No	UP+ %	UP- %	BP %	No%			QFC/BFC	%	UP+	UP-	BP	No	UP+ %	UP- %	BP %	No%			QFC/BFC	%	UP+	UP-	BP	No	UP+ %	UP- %	BP %	No%
	Figure 1	Haploid MT+	Haploid MT-	100/18	91.7	180	0	30	0	85.7143	0	14.2857	0	210		100/17	92.1	170	0	28	0	85.8586	0	14.1414	0	198		100/23	89.7	167	0	33	0	83.5	0	16.5	0	200
		Haploid MT+	MT+/MT-	100/28	87.1	100	4	26	0	76.9231	3.07692	20	0	130		100/22	90.1	118	3	28	0	79.1946	2.01342	18.7919	0	149		100/23	89.7	126	4	29	0	79.2453	2.51572	18.239	0	159
		Haploid MT+	MT-/MT-	100/24	89.3	34	4	201	0	14.2	1.7	84.1	0	239		100/26	88.5	30	5	241	0	10.9	1.8	87.3	0	276		100/28	87.7	30	2	468	0	6	0.4	93.6	0	500
	Figure 2b	WT	cOTU2p	100/18	91.7	33	2	210	0	13.5	0.8	85.7	0	245		100/23	89.7	28	4	128	0	10.7	1.5	87.6	0	160		100/19	91.3	32	6	223	0	12.2605	2.29885	85.4406	0	261
		WT	cOTU2m	100/26	88.5	126	0	25	0	83.4437	0	16.5563	0	151		100/20	90.1	100	0	29	0	77.5194	0	22.4806	0	129		100/24	89.3	112	0	24	0	82.3529	0	17.6471	0	136
	Figure 2c	WT	WT	100/16	92.6	236	2	43	0	84	0.7	15.3	0	281		100/17	92.2	100	0	24	0	80.6	0	19.4	0	124		100/16	92.6	112	0	26	0	81.1594	0	18.8406	0	138
		otu2p	WT	100/27	88.1	39	1	195	0	16.5957	0.425532	82.9787	0	235		100/20	91	31	6	243	0	11.0714	2.14286	86.7857	0	280		100/26	88.5	33	2	220	0	12.9412	0.784314	86.2745	0	255
		otu2p	otu2m	100/27	88.1	26	9	230	6	9.5941	3.32103	84.8708	2.21402	271		100/34	85.7	29	14	263	3	9.38511	4.53074	85.1133	0.970874	309		100/28	87.7	33	8	240	5	11.5385	2.7972	83.9161	1.74825	286
	Figure 2d	otu2p; cOTU2p	otu2m	100/27	88.1	220	2	28	0	88	0.8	11.2	0	250		100/22	90.1	254	4	30	0	88.1944	1.38889	10.4167	0	288		100/20	90.1	288	5	35	0	87.8049	1.52439	10.6707	0	328
		otu2p	otu2m; cOTU2p	100/27	88.1	33	2	260	2	11.1111	0.673401	87.5421	0.673401	297		100/28	87.7	36	3	286	4	10.9422	0.911854	86.9301	1.21581	329		100/30	86.9	29	2	220	2	11.4625	0.790514	86.9565	0.790514	253
		otu2p; cOTU2m	otu2m	100/29	87.3	8	266	33	0	2.60586	86.645	10.7492	0	307		100/30	86.9	4	184	38	0	1.76991	81.4159	16.8142	0	226		100/28	87.7	7	165	33	0	3.41463	80.4878	16.0976	0	205
		otu2p	otu2m; cOTU2m	100/26	88.5	30	3	202	2	12.6582	1.26582	85.2321	0.843882	237		100/25	88.9	37	6	220	5	13.806	2.23881	82.0896	1.86567	268		100/27	88.1	33	1	201	3	13.8655	0.420168	84.4538	1.2605	238
	Figure 5c	WT (mock)	WT (mock)	100/23	89.7	315	0	53	0	85.5978	0	14.4022	0	368		100/18	91.7	300	0	66	0	81.9672	0	18.0328	0	366		100/29	87.3	301	0	58	0	83.844	0	16.156	0	359
		WT (MG132)	WT (mock)	100/24	89.3	123	0	26	0	82.5503	0	17.4497	0	149		100/24	89.3	118	0	21	0	84.8921	0	15.1079	0	139		100/28	87.7	112	0	23	0	82.963	0	17.037	0	135
		WT (bortezomib)	WT (mock)	100/23	89.7	24	0	100	0	19.3548	0	80.6452	0	124		100/27	88.1	26	0	100	0	20.6349	0	79.3651	0	126		100/27	88.1	21	0	100	0	17.3554	0	82.6446	0	121
		WT (mock)	WT (MG132)	100/28	87.7	186	0	33	0	84.9315	0	15.0685	0	219		100/31	86.5	201	0	36	0	84.8101	0	15.1899	0	237		100/22	90.1	220	0	30	0	88	0	12	0	250
		WT (mock)	WT (bortezomib)	100/32	86.2	38	0	238	0	13.7681	0	86.2319	0	276		100/30	86.9	30	0	208	0	12.605	0	87.395	0	238		100/26	88.5	32	0	220	0	12.6984	0	87.3016	0	252
	Figure 5d	otu2p (mock)	otu2m	100/20	90.1	70	2	340	0	16.9903	0.485437	82.5243	0	412		100/26	88.5	66	4	266	0	19.6429	1.19048	79.1667	0	336		100/22	90.1	62	5	403	0	13.1915	1.06383	85.7447	0	470
		otu2p (MG132)	otu2m	100/24	89.3	128	3	26	0	81.5287	1.91083	16.5605	0	157		100/27	88.1	100	2	21	0	81.3008	1.62602	17.0732	0	123		100/29	87.3	130	3	28	0	80.7453	1.86335	17.3913	0	161
		otu2p	otu2m (mock)	100/26	88.5	64	6	355	0	15.0588	1.41176	83.5294	0	425		100/20	90.1	59	4	328	0	15.0895	1.02302	83.8875	0	391		100/22	90.1	56	8	330	0	14.2132	2.03046	83.7563	0	394
		otu2p	otu2m (MG132)	100/26	88.5	2	100	23	0	1.6	80	18.4	0	125		100/28	87.7	1	126	26	0	0.653595	82.3529	16.9935	0	153		100/28	87.7	1	122	23	0	0.684932	83.5616	15.7534	0	146
		otu2p (bortezomib)	otu2m	100/30	86.9	188	2	31	0	85.0679	0.904977	14.0271	0	221		100/33	85.8	201	4	33	0	84.4538	1.68067	13.8655	0	238		100/34	85.5	198	2	30		86.087	0.869565	13.0435	0	230
		otu2p	otu2m (bortezomib)	100/28	84	2	173	31	0	0.970874	83.9806	15.0485	0	206		100/33	85.8	1	186	34	0	0.452489	84.1629	15.3846	0	221		100/30	86.9	2	194	30		0.884956	85.8407	13.2743	0	226
